# Supplementary material for: Coupling Up: A Dynamic Investigation of Romantic Partners’ Neurobiological States During Nonverbal Connection
Source: Behav Sci (Basel). 2024 Nov 26;14(12):1133. doi: 10.3390/bs14121133 (PMC11673026; doi:10.3390/bs14121133)
Supplement: Supplementary file 1 [file behavsci-14-01133-s001.zip]

Archive with 1 entries (1 files):
- behavsci-3255517-supplementary.pdf
